# Supplementary material for: Theoretical and Experimental Studies of the Structural Chameleon EuYCuTe3
Source: Materials (Basel). 2025 Feb 13;18(4):820. doi: 10.3390/ma18040820 (PMC11857737; doi:10.3390/ma18040820)
Supplement: Supplementary file 1 [file materials-18-00820-s001.zip]

Archive with 1 entries (1 files):
- materials-3427858-supplementary.pdf
